# Supplementary material for: A Smartphone-Based Low-Cost Inverted Laser Fluorescence Microscope for Disease Diagnosis
Source: Biosensors (Basel). 2022 Nov 2;12(11):960. doi: 10.3390/bios12110960 (PMC9688076; doi:10.3390/bios12110960)
Supplement: Supplementary file 1 [file biosensors-12-00960-s001.zip]

Archive with 41 entries (40 files):
- UPB-InvertedFluorescenceMicroscope-STL-Files/
- UPB-InvertedFluorescenceMicroscope-STL-Files/UPB-InvertedFluorescenceMicroscope-Axis-1-1.STL
- UPB-InvertedFluorescenceMicroscope-STL-Files/UPB-InvertedFluorescenceMicroscope-Axis-2-1.STL
- UPB-InvertedFluorescenceMicroscope-STL-Files/UPB-InvertedFluorescenceMicroscope-Axis-2-2.STL
- UPB-InvertedFluorescenceMicroscope-STL-Files/UPB-InvertedFluorescenceMicroscope-Axis-3-1.STL
- UPB-InvertedFluorescenceMicroscope-STL-Files/UPB-InvertedFluorescenceMicroscope-Basis-2.STL
- UPB-InvertedFluorescenceMicroscope-STL-Files/UPB-InvertedFluorescenceMicroscope-FineScrewM8-1.STL
- UPB-InvertedFluorescenceMicroscope-STL-Files/UPB-InvertedFluorescenceMicroscope-Lens-1-1.STL
- UPB-InvertedFluorescenceMicroscope-STL-Files/UPB-InvertedFluorescenceMicroscope-Lens-2-1.STL
- UPB-InvertedFluorescenceMicroscope-STL-Files/UPB-InvertedFluorescenceMicroscope-MicroKnob-1.STL
- UPB-InvertedFluorescenceMicroscope-STL-Files/UPB-InvertedFluorescenceMicroscope-MicroPiece-10-1.STL
- UPB-InvertedFluorescenceMicroscope-STL-Files/UPB-InvertedFluorescenceMicroscope-MicroPiece-11-1.STL
- UPB-InvertedFluorescenceMicroscope-STL-Files/UPB-InvertedFluorescenceMicroscope-MicroPiece-13-1.STL
- UPB-InvertedFluorescenceMicroscope-STL-Files/UPB-InvertedFluorescenceMicroscope-MicroPiece-13-2.STL
- UPB-InvertedFluorescenceMicroscope-STL-Files/UPB-InvertedFluorescenceMicroscope-MicroPiece-14-1.STL
- UPB-InvertedFluorescenceMicroscope-STL-Files/UPB-InvertedFluorescenceMicroscope-MicroPiece-15-1.STL
- UPB-InvertedFluorescenceMicroscope-STL-Files/UPB-InvertedFluorescenceMicroscope-MicroPiece-15-2.STL
- UPB-InvertedFluorescenceMicroscope-STL-Files/UPB-InvertedFluorescenceMicroscope-MicroPiece-2-1.STL
- UPB-InvertedFluorescenceMicroscope-STL-Files/UPB-InvertedFluorescenceMicroscope-MicroPiece-3-1.STL
- UPB-InvertedFluorescenceMicroscope-STL-Files/UPB-InvertedFluorescenceMicroscope-MicroPiece-4-1.STL
- UPB-InvertedFluorescenceMicroscope-STL-Files/UPB-InvertedFluorescenceMicroscope-MicroPiece-4-2.STL
- UPB-InvertedFluorescenceMicroscope-STL-Files/UPB-InvertedFluorescenceMicroscope-MicroPiece-4-3.STL
- UPB-InvertedFluorescenceMicroscope-STL-Files/UPB-InvertedFluorescenceMicroscope-MicroPiece-4-4.STL
- UPB-InvertedFluorescenceMicroscope-STL-Files/UPB-InvertedFluorescenceMicroscope-MicroPiece-5-1.STL
- UPB-InvertedFluorescenceMicroscope-STL-Files/UPB-InvertedFluorescenceMicroscope-MicroPiece-5-2.STL
- UPB-InvertedFluorescenceMicroscope-STL-Files/UPB-InvertedFluorescenceMicroscope-MicroPiece-6-1.STL
- UPB-InvertedFluorescenceMicroscope-STL-Files/UPB-InvertedFluorescenceMicroscope-MicroPiece-7-2.STL
- UPB-InvertedFluorescenceMicroscope-STL-Files/UPB-InvertedFluorescenceMicroscope-MicroPiece-8-1.STL
- UPB-InvertedFluorescenceMicroscope-STL-Files/UPB-InvertedFluorescenceMicroscope-MicroPiece-9-1.STL
- UPB-InvertedFluorescenceMicroscope-STL-Files/UPB-InvertedFluorescenceMicroscope-MicroPiece1-1.STL
- UPB-InvertedFluorescenceMicroscope-STL-Files/UPB-InvertedFluorescenceMicroscope-NutBoltAssembly-1-MicroPiece-12-1.STL
- UPB-InvertedFluorescenceMicroscope-STL-Files/UPB-InvertedFluorescenceMicroscope-NutBoltAssembly-1-Screw-A-1.STL
- UPB-InvertedFluorescenceMicroscope-STL-Files/UPB-InvertedFluorescenceMicroscope-RackSpurRectangular_am-2.STL
- UPB-InvertedFluorescenceMicroscope-STL-Files/UPB-InvertedFluorescenceMicroscope-RackSpurRectangular_am-3.STL
- UPB-InvertedFluorescenceMicroscope-STL-Files/UPB-InvertedFluorescenceMicroscope-SpurGear_am-11.STL
- UPB-InvertedFluorescenceMicroscope-STL-Files/UPB-InvertedFluorescenceMicroscope-SpurGear_am-13.STL
- UPB-InvertedFluorescenceMicroscope-STL-Files/UPB-InvertedFluorescenceMicroscope-SpurGear_am-4.STL
- UPB-InvertedFluorescenceMicroscope-STL-Files/UPB-InvertedFluorescenceMicroscope-SpurGear_am-6.STL
- UPB-InvertedFluorescenceMicroscope-STL-Files/UPB-InvertedFluorescenceMicroscope-SpurGear_am-7.STL
- UPB-InvertedFluorescenceMicroscope-STL-Files/UPB-InvertedFluorescenceMicroscope-SpurGear_am-8.STL
- UPB-InvertedFluorescenceMicroscope-STL-Files/UPB-InvertedFluorescenceMicroscope-SpurGear_am-9.STL
